# Supplementary material for: Prediction of Impending Type 1 Diabetes through Automated Dual-Label Measurement of Proinsulin:C-Peptide Ratio
Source: PLoS One. 2016 Dec 1;11(12):e0166702. doi: 10.1371/journal.pone.0166702 (PMC5131964; doi:10.1371/journal.pone.0166702)
Supplement: S3 File — (XLS) [file pone.0166702.s006.xls]

## Sheet: Table 1
Level	C-peptide ECLIA	PI TRFIA	PI:C TRFIA/ECLIA	C-peptide TT-TRFIA	PI TT-TRFIA	PI:C TT-TRFIA
Low	359	3.805	1.07124	278.133	4.43	1.61854
Low	360	3.741	1.05008	283.455	4.37	1.56583
Low	350	3.674	1.06085	327.017	5.08	1.57795
Low	350	4.077	1.17859	303.138	4.46	1.49325
Low	370	4.335	1.18551	348.911	5.47	1.5927
Low	360	4.295	1.20746	344.219	5.23	1.54282
Low	370	3.685	1.00596	308.873	4.74	1.55853
Low	360	4.323	1.21543	321.964	4.93	1.55504
Low	360	4.181	1.17504	318.004	4.78	1.52606
Low	342	4.414	1.30752	331.78	4.825	1.47574
Low	354	4.209	1.20329	326	4.735	1.47386
Low	348	4.108	1.19456	313.101	4.705	1.52563
Low	340	4.203	1.25165	357.716	4.915	1.39314
Low	363	4.125	1.14943	378.591	5.29	1.41709
Low	370	4.061	1.10975	331.544	4.6	1.40697
Low	358	4.537	1.28359	324.94	5.21	1.6295
Low	370	4.858	1.33044	339.612	4.51	1.34586
Low	370	4.666	1.27719	304.114	4.72	1.57652
Low	344	4.345	1.27924	341.731	4.49	1.33139
Low	367	3.955	1.0894	351.803	4.31	1.24031
Intermediate	510	15.536	3.14199	469.665	14.67	3.22421
Intermediate	520	14.149	2.79707	460.921	13.35	2.98277
Intermediate	500	14.17	2.91666	464.536	13.86	3.07538
Intermediate	513	12.91	2.58154	418.797	12.72	3.13241
Intermediate	500	12.83	2.63358	435.495	14.09	3.34358
Intermediate	517	13.526	2.68653	382.997	12.88	3.47998
Intermediate	500	14.084	2.89844	498.538	14.85	3.07016
Intermediate	520	15.11	2.99273	415.686	12.46	3.09008
Intermediate	490	15.186	3.19831	481.823	15.01	3.21542
Intermediate	500	14.325	2.9495	496.016	15.85	3.30094
Intermediate	468	13.594	2.9916	504.962	14.1105	2.8747
Intermediate	491	15.397	3.23736	462.485	12.995	2.89105
Intermediate	472	13.259	2.8903	470.842	15.315	3.36204
Intermediate	490	14.392	3.02602	522.164	16.39	3.24058
Intermediate	508	14.769	2.99434	466.302	14.635	3.24022
Intermediate	501	15.372	3.16539	482.997	14.89	3.1809
Intermediate	505	13.691	2.78664	501.498	16.64	3.43193
Intermediate	510	16.205	3.28173	481.049	14.22	3.04608
Intermediate	494	14.851	3.09945	481.504	14.53	3.11152
Intermediate	500	14.868	3.06473	474.844	15.09	3.28219
High	1540	74.826	5.10697	1571.73	77.42	5.18098
High	1510	78.876	5.51147	1587.24	78.76	5.22114
High	1541.8	86.657	5.95522	1645.97	78.16	4.98529
High	1550	81.854	5.57533	1637.12	77.99	5.00214
High	1510	82.682	5.79282	1498.04	76.63	5.39114
High	1570	76.952	5.15402	1611.16	80.63	5.2681
High	1540	77.711	5.31434	1665.75	81.15	5.12116
High	1600	68.623	4.48113	1604.77	72.6	4.73837
High	1570	69.255	4.61471	1752.46	75.69	4.51404
High	1570	71.264	4.75494	1562.06	71.12	4.77014
High	1580	66.24	4.37586	1648.24	79.01	5.03494
High	1520	77.113	5.34435	1695.79	80.23	4.96608
High	1520	76.094	5.27001	1674.35	85.02	5.34942
High	1530	69.028	4.7248	1573.92	73.16	4.87487
High	1570	65.615	4.36158	1504.55	73.72	5.15225
High	1530	76.774	5.283	1652.15	81.34	5.17821
High	1460	65.666	4.70949	1551.55	73.5975	4.97969
High	1500	75.312	5.28621	1450.19	67.645	4.89277
High	1480	62.851	4.43503	1647.91	82.675	5.28196
High	1540	70.671	4.80975	1789.37	81.55	4.77509

## Sheet: Fig 1
Proinsulin							C-peptide							Glucose							PI:C ratio
0 min	15 min	30 min	60 min	90 min	120 min		0 min	15 min	30 min	60 min	90 min	120 min		0 min	15 min	30 min	60 min	90 min	120 min		0 min	15 min	30 min	60 min	90 min	120 min
6.9					26.9		563.1					1613.1		5.11111					4.55556		1.57853		2.52129	2.95661	3.26538	3.35246
3.6		14.3	27.6	29.9	33.9		256.4		1165.7	1792.4	1740.1	1716.1		3.72222		6.83333	7.22222	6.22222	6		5.70359		5.21282	5.78639	5.5409	5.87707
20.8					181		549.2					2319		4.61111					6.16667		2.33451	2.31317	2.82388	1.27452	1.55154	1.78462
2.1	16.3	23.3	23.5	25	21.1		277.9	1613.7	1556.7	1476.5	1505	938.9		4		5.55556			4.44444		2.41704	2.11524	2.36075	2.55548	3.00081	3.75322
25.9		32.7	45.4	54.6	65.5		454.1		627.3	784.6	985.4	1114.5		5.83333		8.55556	9.77778	10.0556	9.83333		1.25468		1.334	1.55721	1.97392	2.38908
9.7					28.1		460.3					1011.9		5.44444					5.38889		2.40462	2.34721	2.05617	2.29573	3.33275	3.2317
2.4		4.7	11.1	28.7	34		237.6		585.3	998.9	1551.3	1456		3.44444		6.5	8.22222	7.61111	6.72222		1.0101		0.803007	1.11122	1.85006	2.33516
20.2		53.6	99.5	91.7	69.9		469.8		1676.4	2500.5	1898.3	1210.1		5.05556		9.94444	9.05556	5.16667	3.88889		2.45349	2.53255	2.43803	2.98856	3.90107	4.50003
30.4		33.3	35.2	28.7	23.9		579.6		866.7	1234.8	1221.3	1166.1		5.27778		6.38889			4.77778		2.3166		2.2106	2.38908	2.86082	3.3401
6.1		17.4	17.3	19.5	15.1		833.9		2262.6	1762.7	1960.5	1224.9		4.88889		8.5	6.77778	6.55556	5.5		1.06656	1.12095	1.4613	1.67516	2.39393	2.80397
4					36.9		426					1903.1		5.33333					7.38889		2.53315	2.03858	2.13425	2.8955	3.92052	5.12831
3					23		297					1337		4.38889					5.44444		0.732469		0.768626	0.983339	0.993665	1.23432
5.7		17	25.3	27.1	16.8		454.3		1273	1624.7	1372.9	703.2		5.22222		10.8889	9.38889	7.77778	2.5		1.68635	1.29696	1.41421	1.85313	2.15128	2.46497
1.4		3.2	10.1	22.4	23.2		138.6		416.8	1009.9	1477.6	1556.8		4.11111		5.88889			7.05556		5.12891	3.87657	4.11496	5.62668	7.98766
9.3	16.8	34.4	49.8	59.9	55.2		490.7	963.2	1815.6	2040.2	2230.1	1624.8		4.16667	5.66667	7.61111	6.22222	5.61111	3.44444		1.41197		1.22404	1.53808	1.71777	1.97481
15.3	35.3	31.4	45.3	63.2	65.4		634.7	1504.7	1528.6	1974.7	1896.8	2024.6		5.33333	7.38889	8.55556	9.05556	7.77778	7.55556		1.0101		1.54298		1.79153	2.31893
4.8		38.9		44	51.9		475.2		2521.1		2456	2238.1		4.5		7.55556	7.94444	6	6.05556		1.16312	1.19435	1.3634	1.65	1.97686	2.53156
15.7	22.2	26	46.6	55.6	55.7		434.3	797.8	934	1423.4	1514.4	1264.3		3.33333	4.83333	6.61111	5.44444	5.11111	4.5		2.32558		2.93397	3.55194	3.92902	3.65582
40.1				50.9	35.2		1309.9				1319.1	1034.8		7.22222			6.66667	5.55556	5		1.89525	1.74419	1.89469	2.44094	2.68598	3.39734
6.5		9.6	18.1	21.1	20.2		743.5		1490.4	2081.9	2008.9	1739.8		5.16667		8.77778	7.77778	4.66667	4.44444		3.0613				3.85869	3.40162
3.8		5.7		20.5	22.6		366.2		534.3		1249.5	1167.4		5.05556		8.27778			5.33333		1.16434		1.28433	1.50137	1.77943	2.08979
21.7	35.4	60	123.3	163	194.6		858.3	1734.6	2810	4256.7	4157	3795.4		3.94444	5.38889	7.33333	8.27778	6.66667	6.16667		4.2997		3.19733	3.9792	4.83064	5.77638
19.4		65.4	109.8	93	76		740.6		2394.6	3300.2	2317	1924		4.11111		6.61111	5.44444	3.88889	5		1.67888		1.9305	2.40364	2.84954	3.09278
6.6	14	37.2	59.2	56.9	51.3		473.4	1176	3032.8	3480.8	2653.1	2058.7		4.55556		9.27778			4.27778		3.61501	2.78265	2.78373	3.27385	3.67142	4.4056
14.4							275.6							4.55556					4.77778		0.870038		0.642367	0.871627	1.04862	1.16198
7.1		25	33.8	47.1	41.7		422.9		1295	1406.2	1652.9	1348.3		4.33333		6.77778	6.38889	5.16667	5.38889		2.6195		2.73115	3.32707	4.01381	3.9501
5.9	39	44.4	40.2	37.2	37.4		354.1	2331	2125.6	1819.8	1522.8	1302.6		4.44444		6.16667			5.22222		1.34128		1.46784	1.43283	1.82478	2.12951
3.2		14.9	9.6	10.9			326.8		1245.1	640.4	679.1			4.5		7.88889			5.72222		1.16261		1.20427	1.34175	1.83299	1.87957
6.1		24.6	42.6	52.1	47.9		523.9		1915.4	2837.4	2927.9	2292.1		4.66667		7.33333	6.94444	5.55556	5.16667		1.23					1.67
6	19.3	35.2	54.2	43.7	51.4		584	2020.7	2824.8	3275.8	2416.3	2138.6		4.05556		7.27778					3.78733					7.80509
7.3	15.6	18.7	17.4	24.8	26.3		312.7	674.4	661.3	1362.6	1595.2	1473.7		5.22222	7.11111	7.22222	10.1667	8.88889	6.72222		0.755668	1.0101	1.49676	1.5916	1.66113	2.24731
5.2	14.3	22.9	40.5	60.8	63		484.8	1275.7	1567.1	2419.5	2539.2	2247		4.38889	6.55556	8.44444	9.05556	6.72222	5.66667		2.10821					2.77858
12		18.6	31.5	44.5	54.3		518		841.4	1318.5	1555.5	1625.7		5.05556		6.5	7.05556	7.05556	5.77778		5.24		3.84	2.85	2.35	2.05
4.7		16.6	35.9	51.5	61.8		275.3		883.4	1454.1	1648.5	1738.2		4.22222		8.94444			8.72222		0.945602					1.93712
5	10.2	13.9	22	23.3	25.6		365	869.8	1106.1	1468	1246.7	1214.4		4.05556		5.55556			5.44444		1.02					1.72
5	13.8		21.1	20.6	22.1		435	1536.2		1558.9	1589.4	1577.9		3.83333					5.44444		1.0101		0.767754	1.0001	1.51597	1.49024
12.5		41.9	63.8	62	65.6		537.5		1428.1	1796.2	1578	1794.4		4.66667		8.66667	8.44444	5.77778	5.77778		1.05		1.06		1.64	1.93
18.5	37.3	66.4	75.1	105			361.5	962.7	1613.6	1334.9	1315			4.16667	9.55556	11.3889	7.66667	6.44444			1.39417	1.19048	1.22659	1.70076	2.14466	2.49186
10.1		34.2	55.7	67	67.1		639.9		1355.8	1884.3	2053	2002.9		6.11111		10.3333	11.8889	11.5556	10		5.21
3.4	7.4	9.9	18.9	45.9	30.9		376.6	742.6	980.1	1501.1	2464.1	1719.1		4.27778		6			4.33333		1.65672	1.67419	2.08748	2.20673	2.44132	2.87355
4.5		14.9	20.2	18.1	19.6		335.5		1015.1	1409.8	991.9	920.4		4.83333		5.33333	4.77778	3.83333	4.22222		0.97		1.2	1.49	1.61
5.8	15.4	25.1	32.4	40.7	57.5		454.2	994.6	1414.9	1767.6	1849.3	2292.5		4.05556		7.22222			7.22222		1.0274	0.955114	1.24611	1.65456	1.80855	2.40344
7.7		42.6	42.5	36	45.2		662.3		3537.4	3167.5	1964	2404.8		3.72222		5.94444	4.94444	3.38889	4.22222		1.70723		1.8791	2.46888	3.12405	3.5554
4.6	13.8	22.6	22.2	23.8	18.3		395.4	1156.2	1657.4	1347.8	1206.2	721.7		4.88889	7.27778	7.94444	5.88889	6	4.44444		1.36986	1.17268	1.25667	1.49864	1.86893	2.10804
11.8	14.5	25.6	30.4	37	53.9		488.2	685.5	1084.4	1189.6	1233	1436.1		4.22222	6.94444	10.2222	9.83333	8.88889	9		1.15	0.9		1.36	1.29	1.4
8.3	13.3	22.5	37.1	62	76.9		711.7	1156.7	1627.5	2242.9	2848	3543.1		4.33333		8.5			7.38889		0.902815	0.996499	1.0101	1.25908	1.86275	1.79745
9.1	24.7	35.7	47.3	61.2	68.9		370.9	975.3	1464.3	1582.7	1568.8	1531.1		4.22222	6	8.88889	8.5	7.38889	6.66667		1.27697	1.54836	1.77398	1.83299	2.20083	2.50818
3.8	12.1	22	37.7	46.6	57.2		436.2	1347.9	2108	2922.3	3123.4	2372.8		4.11111		13.7778			7.44444		1.16622	1.14982	1.38249	1.65411	2.17697	2.17042
10.3	18.2	31.4	43.7	42.3	55.6		609.7	1401.8	2218.6	2356.3	1967.7	2254.4		4.5	6.27778	9.16667	7.27778	6.55556	6.83333		0.87	0.9	1.04	1.29	1.49	2.41

## Sheet: Table 2-4 and Fig 2
Progressor within 2 yrs	Age	BMI	HbA1c	Fasting glucose	Fasting proinsulin	Fasting C-peptide	Fasting PI:C ratio	Fasting PI:C ratio / HOMA2-IR	AUC5-10min C-peptide	AUC5-10min C-peptide / HOMA2-IR	HOMA2-IR	Follow-up from baseline
no	26.2149	1.41	5.6	5.11152	11.8791	808.1	1.47	0.82	1427.45	892.156	1.6	128.79
no	17.4	0.578123	4.7	4.11144	5.2107	315.8	1.65	2.35	611.675	873.821	0.7	127.726
no	18.7	1.76996	5.5	4.33368	19.6896	681.3	2.89	2.07	1025.35	854.458	1.2	37.0192
no	16.6	-0.685629	5.2	3.50028	4.5167	480.5	0.94	1.04	857.425	1224.89	0.7	38.6301
no	9.5	-0.624968	5.8	4.83372	36.5938	1776.4	2.06	0.54	2362.45	590.612	4	31.0027
no	13.4	0.75675	5.4	5.66712	31.2298	741.8	4.21	2.47	876.925	548.078	1.6	37.4466
no	31.3	1.67548	5.5	4.50036	9.8146	633.2	1.55	1.19	1659.02	1185.01	1.4	112.767
no	16.3258	-0.38	5.2	3.83364	3.10222	262.9	1.18	2.36	715.504	1192.51	0.6	58.87
no	27.6	0.0102793	5.2	4.55592	6.38896	437.6	1.46	1.63	774.575	774.575	1	59.6712
no	6.8		5.1	5.22264	7.6266	847.4	0.9	0.47	2237.15	1177.45	1.9	91.1671
no	15.4	-1.26491	5.2	3.77808	5.9976	392	1.53	1.91	615.25	878.929	0.7	47.211
no	13.1	0.856987	5.4	4.83372	15.5846	537.4	2.9	2.42	1027.33	933.932	1.1	50.9918
no	31.5	-0.341969	5.2	4.55592	7.31947	724.7	1.01	0.67	915.25	653.75	1.4	148.57
no	13	1.94134	5	4.33368	35.0981	823.9	4.26	2.51	1077.53	769.661	1.4	39.2877
no	22.7	0.605824	5.2	4.88928	7.40012	406.6	1.82	2.02	452.425	565.531	0.8	32.7123
no	22.5	-1.01703	5.3	4.61148	5.19948	514.8	1.01	0.92	516.125	469.205	1.1	79.5616
no	12.9	2.65319	5.4	4.167	12.0941	629.9	1.92	1.48	1295.03	996.173	1.3	35.6384
no	15.2	2.6451	5.3	4.33368	44.9129	1204.1	3.73	1.49	3385	1354	2.5	48.1315
no	16.2	1.12975	5.1	3.8892	16.8316	863.16	1.95	1.15	1693.3	1128.87	1.5	36.1315
no	15.7317		5.4	4.27812	13.1169	432.9	3.03	3.36	678.421	678.421	1	103.49
no	9.1	-0.173675	4.9	4.11144	9.4721	599.5	1.58	1.32	875.15	729.292	1.2	32.2192
no	10.6	0.216267	5.4	3.83364	5.20926	331.8	1.57	2.24	897.3	1281.86	0.7	39.2219
no	7.45791	-0.76	5.1	4.66704	3.5064	243.5	1.44	2.87	500.2	1000.4	0.5	76.16
no	29.9		5.3	4.33368	8.823	588.2	1.5	1.25	1234.85	1029.04	1.2	59.7699
no	18.7	1.90621	5.1	4.33368	7.79864	549.2	1.42	1.18	1152.1	1047.36	1.1	17.1288
no	16.2	-0.0862649	5.2	3.27804	9.0036	549	1.64	1.64	887.836	986.484	0.9	41.6548
no	33.2	2.83981	5.9	5.16708	8.51	462.5	1.84	1.84	598.55	544.136	1.1	35.5068
no	14.2	-1.40619	6	4.66704	7.6923	366.3	2.1	2.63	682.95	758.833	0.9	77.1616
no	10	0.177919	5.3	4.33368	11.1926	628.8	1.78	1.37	846.275	650.981	1.3	47.9671
no	9.36071	-1.14	5.1	4.61148	5.08641	319.9	1.59	2.28	640.14	914.486	0.7	43.43
no	19.4	0.59309	5.4	4.7226	10.3897	555.6	1.87	1.56	866.15	721.792	1.2	30.0493
no	8.8	-0.64729	5.8	4.38924	5.6056	400.4	1.4	1.75	644.3	805.375	0.8	35.9014
no	27.4	-0.264743		4.77816	3.20496	242.8	1.32	2.64	481.6	802.667	0.6	12.1315
no	21.7	-0.104699	4.8	3.77808	4.71219	354.3	1.33	1.9	838.975	1198.54	0.7	28.3068
no	31.4	0.351227	5	4.00032	10.2013	790.8	1.29	0.81	2494.38	1558.98	1.6	57.3041
no	11.1	-0.0329331	5.3	4.7226	5.0096	404	1.24	1.38	877.51	975.011	0.9	36.3288
no	22.6	-1.21496	5.3	4.4448	8.91519	691.1	1.29	0.86	909.625	649.732	1.4	34.2575
no	12.1	1.57047	5.3	4.167	12.9184	458.1	2.82	3.13	889.025	1111.28	0.8	21.4027
no	38.9459	1.82	5.4	4.27812	4.18664	354.8	1.18	1.69	723.092	903.865	0.8	35.68
yes	20.5	1.79322	5.8	7.2228	27.5138	478.5	5.75	4.79	517.2	397.846	1.3	2.30137
yes	24	-1.92172	5.7	5.33376	12.9987	429	3.03	3.03	429.05	476.722	0.9	9.86301
yes	17.0787	-0.22	5.3	4.33368	12.5	581.5	2.15	1.65	318.812	637.625	0.5	3.68
yes	24.3	-1.992	5.7	4.33368	5.81652	385.2	1.51	1.88	557.304	696.63	0.8	6.67397
yes	28.1834	-0.17	4.8	5.05596	4.31148	347.7	1.24	1.55	482.483	603.103	0.8	20.8
yes	7.4	-0.496958	5.5	4.11144	4.40148	170.6	2.58	6.45	276.247	690.617	0.4	19.4959
yes	6.3	1.93234	5.4	3.11136	3.89478	140.1	2.78	6.96	422.325	1055.81	0.4	6.2137
yes	13.7	-0.868419	5.5	5.38932	14.8812	545.1	2.73	2.28	632.075	486.212	1.3	7.66027
yes	8.7	-0.446262	5.8	3.44472	2.70996	205.3	1.32	3.29	506.35	1265.88	0.4	12
yes	11.4	1.4505	5.6	4.38924	8.19126	415.8	1.97	2.19	960.625	1200.78	0.8	19.6274
